# Supplementary material for: Transformation from e-voting to e-cheque
Source: PLoS One. 2024 Jun 20;19(6):e0302659. doi: 10.1371/journal.pone.0302659 (PMC11189205; doi:10.1371/journal.pone.0302659)
Supplement: S2 Data — (BIB) [file pone.0302659.s002.bib]

@article{quaglia18,
  title={Secret, verifiable auctions from elections},
  author={Quaglia, Elizabeth A and Smyth, Ben},
  journal={Theoretical Computer Science},
  volume={730},
  pages={44--92},
  year={2018},
  publisher={Elsevier}
}

@inproceedings{yeow17,
  title={From Sealed-Bid Electronic Auction to Electronic Cheque},
  author={Yeow, Kin-Woon and Heng, Swee-Huay and Tan, Syh-Yuan},
  booktitle={Information Science and Applications 2017: ICISA 2017 8},
  pages={366--376},
  year={2017},
  organization={Springer}
}

@article{zaghloul21,
  title={d-BAME: distributed blockchain-based anonymous mobile electronic voting},
  author={Zaghloul, Ehab and Li, Tongtong and Ren, Jian},
  journal={IEEE Internet of Things Journal},
  volume={8},
  number={22},
  pages={16585--16597},
  year={2021},
  publisher={IEEE}
}

@inproceedings{li19,
  title={La{T}-{V}oting: Traceable anonymous E-voting on blockchain},
  author={Li, Peng and Lai, Junzuo},
  booktitle={Network and System Security: 13th International Conference, NSS 2019, Sapporo, Japan, December 15--18, 2019, Proceedings 13},
  pages={234--254},
  year={2019},
  organization={Springer}
}

@inproceedings{fraser19,
  title={A critique of game-based definitions of receipt-freeness for voting},
  author={Fraser, Ashley and Quaglia, Elizabeth A and Smyth, Ben},
  booktitle={Provable Security: 13th International Conference, ProvSec 2019, Cairns, QLD, Australia, October 1--4, 2019, Proceedings 13},
  pages={189--205},
  year={2019},
  organization={Springer}
}

@inproceedings{bernhard17,
  title={Public evidence from secret ballots},
  author={Bernhard, Matthew and Benaloh, Josh and Alex Halderman, J and Rivest, Ronald L and Ryan, Peter YA and Stark, Philip B and Teague, Vanessa and Vora, Poorvi L and Wallach, Dan S},
  booktitle={Electronic Voting: Second International Joint Conference, E-Vote-ID 2017, Bregenz, Austria, October 24-27, 2017, Proceedings 2},
  pages={84--109},
  year={2017},
  organization={Springer}
}

@inproceedings{smyth13,
  title={Ballot secrecy and ballot independence coincide},
  author={Smyth, Ben and Bernhard, David},
  booktitle={Computer Security--ESORICS 2013: 18th European Symposium on Research in Computer Security, Egham, UK, September 9-13, 2013. Proceedings 18},
  pages={463--480},
  year={2013},
  organization={Springer}
}

@inproceedings{lee04,
  title={Providing receipt-freeness in mixnet-based voting protocols},
  author={Lee, Byoungcheon and Boyd, Colin and Dawson, Ed and Kim, Kwangjo and Yang, Jeongmo and Yoo, Seungjae},
  booktitle={Information Security and Cryptology-ICISC 2003: 6th International Conference, Seoul, Korea, November 27-28, 2003. Revised Papers 6},
  pages={245--258},
  year={2004},
  organization={Springer}
}

@inproceedings{mccarthy14,
  title={Hawk and Aucitas: e-auction schemes from the Helios and Civitas e-voting schemes},
  author={McCarthy, Adam and Smyth, Ben and Quaglia, Elizabeth A},
  booktitle={Financial Cryptography and Data Security: 18th International Conference, FC 2014, Christ Church, Barbados, March 3-7, 2014, Revised Selected Papers 18},
  pages={51--63},
  year={2014},
  organization={Springer}
}

@article{chaum81,
  title={Untraceable electronic mail, return addresses, and digital pseudonyms},
  author={Chaum, David L},
  journal={Communications of the ACM},
  volume={24},
  number={2},
  pages={84--90},
  year={1981},
  publisher={ACM New York, NY, USA}
}

@article{franklin96,
  title={The design and implementation of a secure auction service},
  author={Franklin, Matthew K and Reiter, Michael K},
  journal={IEEE Transactions on Software Engineering},
  volume={22},
  number={5},
  pages={302--312},
  year={1996},
  publisher={IEEE}
}

@inproceedings{chaum90,
  title={Untraceable electronic cash},
  author={Chaum, David and Fiat, Amos and Naor, Moni},
  booktitle={Advances in Cryptology—CRYPTO’88: Proceedings 8},
  pages={319--327},
  year={1990},
  organization={Springer}
}

@article{li21,
  title={Event-oriented linkable and traceable anonymous authentication and its application to voting},
  author={Li, Peng and Lai, Junzuo and Wu, Yongdong},
  journal={Journal of Information Security and Applications},
  volume={60},
  pages={102865},
  year={2021},
  publisher={Elsevier}
}

@inproceedings{lipmaa03,
  title={Secure Vickrey auctions without threshold trust},
  author={Lipmaa, Helger and Asokan, N and Niemi, Valtteri},
  booktitle={Financial Cryptography: 6th International Conference, FC 2002 Southampton, Bermuda, March 2002 Revised Papers 6},
  pages={87--101},
  year={2003},
  organization={Springer}
}

@Article{oasis03,
  author        = "Oasis",
  title         = "Election Markup Language (EML) 4.0a",
  journal       = "Organization for the Advancement of Structured Information Standards",
  volume        = "",
  number        = "",
  year          = "2013",
  pages         = "",
  publisher     = "",
  address       = "",
  doi           = "",
  url           = "",
}

@Inproceedings{kho20,
  author =       "Yun-Xing Kho and Swee-Huay Heng",
  title =        "Comparison Analysis Of Cryptographic Electronic Systems",
  booktitle =    "Proceedings of the 7th International Cryptology and Information Security Conference 2020 ",
  year =         "2020",
  publisher =    "",
  address =      "",
  pages =        "151--164",
  doi =          "",
  url =          "",
  volume =       "",
  series =       "CRYPTOLOGY 2020",
  editor =       "",
}

@article{sertkaya22,
  title={A Privacy Enhanced Transferable Electronic Checkbook Scheme},
  author={Sertkaya, Isa and Kalkar, Oznur},
  journal={Wireless Personal Communications},
  volume={123},
  number={3},
  pages={2895--2921},
  year={2022},
  publisher={Springer}
}

@inproceedings{hinarejos12,
  title={Anonymity and transferability for an electronic bank check scheme},
  author={Hinarejos, M Francisca and Ferrer-Gomila, Josep-Lluis and Draper-Gil, Gerard and Huguet-Rotger, Llorenc},
  booktitle={2012 IEEE 11th international conference on trust, security and privacy in computing and communications},
  pages={427--435},
  year={2012},
  organization={IEEE}
}

@inproceedings{sun13,
  title={A secure and efficient e-Cheque protocol from chameleon hash function},
  author={Sun, Ying and Chai, Jiwen and Liang, Huihui and Ni, Jianbing and Yu, Yong},
  booktitle={2013 5th International Conference on Intelligent Networking and Collaborative Systems},
  pages={470--475},
  year={2013},
  organization={IEEE}
}

@inproceedings{chen10,
  title={Improving an on-line electronic check system with mutual authentication},
  author={Chen, Chin-Ling and Wu, Cheng-Hsiung and Lin, Wei-Chech},
  booktitle={International Conference on Advanced Information Technologies},
  year={2010}
}

@article{sertkaya19,
  title={An efficient electronic checkbook scheme with mutual authentication},
  author={SERTKAYA, {\.I}sa and KALKAR, {\"O}znur},
  journal={S{\"u}leyman Demirel {\"U}niversitesi Fen Bilimleri Enstit{\"u}s{\"u} Dergisi},
  volume={23},
  number={2},
  pages={590--596},
  year={2019}
}

@article{burmester04,
  title={Uncoercible e-bidding games},
  author={Burmester, Mike and Magkos, Emmanouil and Chrissikopoulos, Vassilios},
  journal={Electronic Commerce Research},
  volume={4},
  pages={113--125},
  year={2004},
  publisher={Springer}
}

@article{zhang22,
  title={SSBAS-FA: A secure sealed-bid e-auction scheme with fair arbitration based on time-released blockchain},
  author={Zhang, Mingwu and Yang, Mingxuan and Shen, Gang},
  journal={Journal of Systems Architecture},
  volume={129},
  pages={102619},
  year={2022},
  publisher={Elsevier}
}

@article{gao18,
author = {Gao, Weichao and Yu, Wei and Liang, Fan and Hatcher, William and Lu, Chao},
year = {2018},
month = {06},
pages = {1-1},
title = {Privacy-Preserving Auction for Big Data Trading Using Homomorphic Encryption},
volume = {PP},
journal = {IEEE Transactions on Network Science and Engineering},
doi = {10.1109/TNSE.2018.2846736}
}

@inproceedings{chen18,
author = {Chen, Yi-Hui and Chen, Shih-Hsin and Lin, Iuon-Chang},
year = {2018},
month = {04},
pages = {208-211},
title = {Blockchain based smart contract for bidding system},
doi = {10.1109/ICASI.2018.8394569}
}

@INPROCEEDINGS{rathore21,
  author={Rathore, Divya and Ranga, Virender},
  booktitle={2021 5th International Conference on Intelligent Computing and Control Systems (ICICCS)}, 
  title={Secure Remote E-Voting using Blockchain}, 
  year={2021},
  volume={},
  number={},
  pages={282-287},
  doi={10.1109/ICICCS51141.2021.9432249}}

@article{elsheikh22,
  title={Dispute-free scalable open vote network using zk-SNARKs},
  author={ElSheikh, Muhammad and Youssef, Amr M},
  journal={arXiv preprint arXiv:2203.03363},
  year={2022}
}

@article{vangujar23,
  title={A Novel Approach to e-Voting with Group Identity Based Identification and Homomorphic Encryption},
  author={Vangujar, Apurva K and Ganesh, Buvana and Palmieri, Paolo},
  journal={Cryptology ePrint Archive},
  year={2023}
}

@article{ak14indcca,
  title={IND-CCA secure encryption based on a Zheng--Seberry scheme},
  author={Ak, Murat and Hanoymak, Turgut and Sel{\c{c}}uk, Ali Ayd{\i}n},
  journal={Journal of Computational and Applied Mathematics},
  volume={259},
  pages={529--535},
  year={2014},
  publisher={Elsevier}
}

@inproceedings{jarecki18aPAKE,
  title={OPAQUE: an asymmetric PAKE protocol secure against pre-computation attacks},
  author={Jarecki, Stanislaw and Krawczyk, Hugo and Xu, Jiayu},
  booktitle={Advances in Cryptology--EUROCRYPT 2018: 37th Annual International Conference on the Theory and Applications of Cryptographic Techniques, Tel Aviv, Israel, April 29-May 3, 2018 Proceedings, Part III 37},
  pages={456--486},
  year={2018},
  organization={Springer}
}

@article{qiu20threefactors,
  title={Practical and provably secure three-factor authentication protocol based on extended chaotic-maps for mobile lightweight devices},
  author={Qiu, Shuming and Wang, Ding and Xu, Guoai and Kumari, Saru},
  journal={IEEE Transactions on Dependable and Secure Computing},
  volume={19},
  number={2},
  pages={1338--1351},
  year={2020},
  publisher={IEEE}
}

@article{wang16twofactors,
  title={Two birds with one stone: Two-factor authentication with security beyond conventional bound},
  author={Wang, Ding and Wang, Ping},
  journal={IEEE transactions on dependable and secure computing},
  volume={15},
  number={4},
  pages={708--722},
  year={2016},
  publisher={IEEE}
}
